# Supplementary material for: Impact of Nanoplastic Particles on Macrophage Inflammation and Intestinal Health in a Mouse Model of Inflammatory Bowel Disease
Source: Nanomaterials (Basel). 2024 Aug 15;14(16):1350. doi: 10.3390/nano14161350 (PMC11357591; doi:10.3390/nano14161350)
Supplement: Supplementary file 1 [file nanomaterials-14-01350-s001.zip]

Archive with 1 entries (1 files):
- nanomaterials-3120680-supplementary.pdf
